# Supplementary material for: Exploring temporal activity of dholes, their prey, and competitors in East Java, Indonesia
Source: Ecol Evol. 2024 Jul 4;14(7):e11666. doi: 10.1002/ece3.11666 (PMC11224129; doi:10.1002/ece3.11666)
Supplement: Supplementary file 1 — Video S1. [file ECE3-14-e11666-s001.zip]

Archive with 3 entries (3 files):
- Dhole_banteng_2019.AVI
- Dhole_buffalo_2019.AVI
- videoS1_legend.docx
